# Supplementary material for: Understanding the Interaction of Röntgen Radiation Employed in Computed Tomography/Cone Beam Computed Tomography Investigations of the Oral Cavity by Means of Surface-Enhanced Raman Spectroscopy Analysis of Saliva
Source: Sensors (Basel). 2024 Dec 16;24(24):8021. doi: 10.3390/s24248021 (PMC11679455; doi:10.3390/s24248021)
Supplement: Supplementary file 1 [file sensors-24-08021-s001.zip]

Archive with 1 entries (1 files):
- sensors-3244473-supplementary.pdf
